# Supplementary material for: Laser and light-based therapies combined with topical agents for melasma: A systematic review and meta-analysis
Source: Medicine (Baltimore). 2026 Jan 9;105(2):e46579. doi: 10.1097/MD.0000000000046579 (PMC12795099; doi:10.1097/MD.0000000000046579)
Supplement: Supplementary file 2 [file medi-105-e46579-s002.xls]

## Sheet: Sheet1
			https://pubmed.ncbi.nlm.nih.gov/advanced/#						https://onlinelibrary.wiley.com/				https://www.embase.com/				https://www.sciencedirect.com/				https://www.cochranelibrary.com/					https://scholar.google.com/				https://www.ncbi.nlm.nih.gov/pmc/
			June 8th, 2024						June 8th, 2024				June 8th, 2024				June 8th, 2024				June 8th, 2024					June 9th, 2024				June 8th, 2024
			#1	"Melanosis"[Mesh]	9325
			#2	"melasma"[Title/Abstract] OR "melasmas"[Title/Abstract] OR "melanoses"[Title/Abstract] OR "melanism"[Title/Abstract] OR "freckles"[Title/Abstract] OR "freckle"[Title/Abstract] OR "chloasmas"[Title/Abstract]	2883				"melasma" anywhere and "laser treatment" anywhere and "light treatment" anywhere and "topical" anywhere	970			#1 AND ('clinical article'/de OR 'clinical study'/de OR 'clinical trial'/de OR 'clinical trial topic'/de OR 'controlled clinical trial'/de OR 'controlled clinical trial topic'/de OR 'controlled study'/de OR 'double blind procedure'/de OR 'randomized controlled trial'/de OR 'randomized controlled trial topic'/de)	179			(melasma OR freckles OR chloasma) AND ('laser treatment' OR laser) AND ('light treatment' OR light) AND (topical OR 'topical administration')	1105			#1	MeSH descriptor: [Melanosis] explode all trees	510			'melasma' OR 'chloasma' OR 'freckles' topical OR OR OR 'topical OR administration' "'laser' AND 'light'"	957			((("lasers"[MeSH Terms] OR "lasers"[All Fields] OR "laser"[All Fields]) OR ("phototherapy"[MeSH Terms] OR "phototherapy"[All Fields] OR ("light"[All Fields] AND "therapy"[All Fields]) OR "light therapy"[All Fields])) AND topical[All Fields]) AND ("melanosis"[MeSH Terms] OR "melanosis"[All Fields] OR "melasma"[All Fields])	1486
			(#1) OR (#2)	"Melanosis"[MeSH Terms] OR "melasma"[Title/Abstract] OR "melasmas"[Title/Abstract] OR "melanoses"[Title/Abstract] OR "melanism"[Title/Abstract] OR "freckles"[Title/Abstract] OR "freckle"[Title/Abstract] OR "chloasmas"[Title/Abstract]	10935								('melasma'/exp OR 'melasma' OR 'chloasma'/exp OR 'chloasma' OR 'freckles'/exp OR 'freckles') AND ('laser'/exp OR 'laser' OR 'laser treatment'/exp OR 'laser treatment' OR 'laser theraphy') AND ('light'/exp OR 'light' OR 'light treatment' OR 'light theraphy') AND ('topical' OR 'topical administration'/exp OR 'topical administration' OR 'topical drug')	356							#2	(melasma OR melanoses OR melanism OR freckles OR freckle OR chloasmas OR melasmas):ti,ab,kw	940
			#4	"Laser Therapy"[MeSH Terms]	68073																#3	MeSH descriptor: [Lasers] explode all trees	3807
			#5	"laser therapy"[Title/Abstract] OR "laser treatment"[Title/Abstract]	21349																#4	(laser treatment OR laser OR laser theraphy):ti,ab,kw	24754
			(#4) OR (#5)	"Laser Therapy"[MeSH Terms] OR "Laser Therapy"[Title/Abstract] OR "laser treatment"[Title/Abstract]	76982																#5	MeSH descriptor: [Phototherapy] explode all trees	4999
			#7	"Phototherapy"[MeSH Terms]	56217																#6	(phototherapy OR light therapy):ti,ab,kw	15013
			#8	"phototherapy"[Title/Abstract] OR "light therapy"[Title/Abstract]	14487																#7	MeSH descriptor: [Administration, Topical] explode all trees	19056
			(#7) OR (#8)	"Phototherapy"[MeSH Terms] OR "Phototherapy"[Title/Abstract] OR "light therapy"[Title/Abstract]	61980																#8	(topical administration OR topical drug OR topical treatment OR topical):ti,ab,kw	37117
			#10	"administration, topical"[MeSH Terms]	97098																#9	(#8 OR #7) AND (#6 OR #5) AND (#3 OR #4) AND (#1 OR #2)	15
			#11	"topical administration"[Title/Abstract] OR "topical drug"[Title/Abstract] OR "topical"[Title/Abstract]	121144
			(#10) OR (#11)	"administration, topical"[MeSH Terms] OR "topical administration"[Title/Abstract] OR "topical drug"[Title/Abstract] OR "topical"[Title/Abstract]	184689
			(#12) AND (#9) AND (#6) AND (#3)	("administration, topical"[MeSH Terms] OR ("topical administration"[Title/Abstract] OR "topical drug"[Title/Abstract] OR "topical"[Title/Abstract])) AND ("Phototherapy"[MeSH Terms] OR ("Phototherapy"[Title/Abstract] OR "light therapy"[Title/Abstract])) AND ("Laser Therapy"[MeSH Terms] OR ("Laser Therapy"[Title/Abstract] OR "laser treatment"[Title/Abstract])) AND ("Melanosis"[MeSH Terms] OR ("mela…	49
